# Supplementary material for: Syntaxin1A overexpression and pain insensitivity in individuals with 7q11.23 duplication syndrome
Source: JCI Insight. 2024 Feb 22;9(4):e176147. doi: 10.1172/jci.insight.176147 (PMC10967379; doi:10.1172/jci.insight.176147)
Supplement: Supporting data values [file jciinsight-9-176147-s218.xlsx]

## Sheet: Figure 1A
Figure 1A
+/+/+ Dup7	+/+ Dup7 sibs	+/- WS	+/+ WS sibs
1	4	4	4
1	4	4	4
1	4	4	4
1.5	4	4	4
1.5	5	4	4
1.5		4	4
1.5		4	4
1.5		4	4
2		4	3
2		4	3
		4
		3

## Sheet: Figure 2A
Figure 2A
	Lineage	non-lineage
Nsun5	4.1	4.56
Trim50	0	0
Fkbp6	0	0
Fzd9	0.16	0.29
Baz1b	22.35	27.09
Bcl7b	31.7	24.84
Tbl2	10.74	13.29
Mlxipl	0	0.24
Vps37d	6.33	4.58
Dnajc30	26.62	24.1
Bud23	10.46	10.51
Stx1a	40.09	7.65
Abhd11	17.44	15.44
Cldn4	0	0
Cldn3	0.09	0.16
Mettl27	7.09	9.59
Tmem270	0.01	0.01
Eln	4.64	19.82
Limk1	93.06	87.93
Eif4h	136.85	127.64
Lat2	0.16	0.29
Rfc2	19.01	17.35
Clip2	94.1	86.09
Gtf2ird1	10.31	9.89
Gtf2i	79.5	72.36
Ncf1	0.34	2.28
Gtf2ird2	7.32	4.81

## Sheet: Figure 2B
Figure 2B
	Fold enriched
Nsun5	0.899123
Trim50	*	No ratio, divide by zero
Fkbp6	*	No ratio, divide by zero
Fzd9	0.551724
Baz1b	0.825028
Bcl7b	1.27617
Tbl2	0.808126
Mlxipl	0
Vps37d	1.3821
Dnajc30	1.10456
Bud23	0.995243
Stx1a	5.24052
Abhd11	1.12953
Cldn4	*	No ratio, divide by zero
Cldn3	0.5625
Mettl27	0.739312
Tmem270	1
Eln	0.234107
Limk1	1.05834
Eif4h	1.07216
Lat2	0.551724
Rfc2	1.09568
Clip2	1.09304
Gtf2ird1	1.04247
Gtf2i	1.09867
Ncf1	0.149123
Gtf2ird2	1.52183

## Sheet: Figure 2C
Figure 2C	Nonpeptidergic Nociceptor	Peptidergic Nociceptor	C-LTMR	A-δ-LTMR	A-β RA-LTMR	A-β SA1-LTMR	A-β Field-LTMR	Proprioceptor
TRPV1	6.14575	47.8739	26.6313	2.63418	0.494673	1.23543	1.69492	0.632105

## Sheet: Figure 2D
Figure 2D	Nonpeptidergic Nociceptor	Peptidergic Nociceptor	C-LTMR	A-δ-LTMR	A-β RA-LTMR	A-β SA1-LTMR	A-β Field-LTMR	Proprioceptor
STX1A	13.2045	12.4767	7.2021	3.63838	0.947718	2.67932	3.51943	0.915024

## Sheet: Figure 3
Figure 3
	Whole blood	Liver	Pituitary	Thyroid	Cervix, endocervix	Nerve, tibial	Ovary	Uterus	Cerebellum	Anter. cingulate cortex	Cortex	Frontal cortex	Cervical spinal cord	Nucleus accumbens	Hypothalamus	Substantia nigra	Hippocampus	Amygdala	Terminal ileum	Colon, transverse	Minor salivary gland	Skin, lower leg	Stomach	Muscle, skeletal	Artery, tibial	Artery, aorta	Colon, sigmoid	Esophagus, muscularis	Spleen	Adrenal gland	Adipose, subcut.	Lung
ELN	0.000276581	0.00322365	0.0214286	0.0414988	0.0740632	0.0393852	0.0271604	0.0548068	0.047822	0.00344204	0.00469643	0.00304508	0.00648712	0.00271311	0.00583021	0.00440427	0.003976	0.00308841	0.0217096	0.0229801	0.0410304	0.0469848	0.0283577	0.00440047	0.287939	1	0.0400703	0.131265	0.0309397	0.00605679	0.103279	0.160948
WBSCR28	0	0.15401	1	0	0.378469	0	0	0	0	0	0	0	0	0	0.126944	0	0.0897072	0.0205767	0.0733912	0.0772187	0	0	0.1121	0	0	0.238182	0	0	0	0.0466683	0	0.122339
TRIM50	0.000453573	0.00198032	0.00207617	0.011697	0.00228156	0.00469833	0.00322294	0.00250064	0.0011834	0.0010184	0.00109003	0.000831322	0.00210869	0.00134377	0.00166658	0.0015157	0.000982798	0.00101797	0.0183997	0.00362003	0.00303466	0.00217886	1	0.00597518	0.00173727	0.00290971	0.00399487	0.00470946	0.0136217	0.00486692	0.0103971	0.00286521
MLXIPL	0.000586742	1	0.0585264	0.0321957	0.00255791	0.0302859	0.0160867	0.00181	0.238615	0.0392804	0.0635412	0.0517743	0.0287334	0.0295219	0.0388862	0.0238689	0.0258502	0.0245761	0.181296	0.0228438	0.0286102	0.0130434	0.00926195	0.0755298	0.00129202	0.00593642	0.0136693	0.0242509	0.000581321	0.283884	0.307541	0.0137408
NCF1	1	0.00489681	0.0040693	0.0075215	0.00686899	0.0058523	0.00290743	0.00539201	0.00167779	0.00176277	0.00227011	0.00209914	0.0108649	0.00233637	0.00496662	0.00647951	0.00289378	0.00297749	0.0506829	0.0172104	0.0108245	0.00244208	0.00650986	0.00118715	0.00458675	0.0111583	0.00717248	0.0064694	0.393475	0.00702327	0.0105867	0.0687911
LAT2	1	0.0254814	0.0222029	0.0228101	0.0387511	0.0485212	0.01268	0.024935	0.0272767	0.0152385	0.0129532	0.016366	0.112489	0.0239115	0.0379271	0.0547268	0.026314	0.0268777	0.055438	0.0279488	0.0270078	0.0160451	0.0196184	0.0116522	0.0216219	0.0438248	0.0222897	0.0243669	0.454033	0.0347181	0.0340893	0.16392
WBSCR27	0.00977872	0.0547552	0.309557	0.372622	1	0.248988	0.310028	0.475989	0.175094	0.0435829	0.0532957	0.0608757	0.0654896	0.0532015	0.0559793	0.046363	0.0514124	0.0520716	0.120763	0.156709	0.250047	0.120574	0.0797081	0.0173446	0.107674	0.172881	0.1121	0.0985876	0.158239	0.101059	0.189171	0.184416
ABHD11	0.0901105	0.118557	0.453752	1	0.247353	0.156428	0.115207	0.176265	0.262245	0.160675	0.228738	0.202094	0.148226	0.133101	0.155672	0.148633	0.120768	0.117976	0.479232	0.672484	0.423153	0.290983	0.139034	0.0731355	0.125073	0.163933	0.132635	0.125247	0.249156	0.214834	0.161489	0.294124
CLDN3	0.000239289	0.0743897	0.153142	0.688719	0.00246338	0.00042366	0.00066503	0.00113361	0.0330204	0.000356782	0.00054095	0.000499494	0.000697963	0.00036516	0.00533584	0.000553806	0.000815831	0.000568251	0.695074	1	0.291492	0.0389427	0.00210574	0.000174809	0.000313737	0.000520006	0.00228254	0.000483172	0.000869854	0.000580095	0.00028128	0.0467716
CLDN4	0.000713988	0.00492783	0.0920387	0.667374	0.0125893	0.00481734	0.00444568	0.0100967	0.0131101	0.00253944	0.00607106	0.00485193	0.00188318	0.00206027	0.00260566	0.00142336	0.0022753	0.00204762	0.577679	1	0.912202	0.802827	0.0194382	0.000966518	0.00229018	0.00322619	0.00701116	0.00359859	0.00550558	0.00231213	0.00834077	0.381176
CLIP2	0.0288571	0.016987	0.191255	0.070961	0.27013	0.464156	0.297489	0.24961	0.609351	0.526494	0.706494	0.696797	1	0.417835	0.626407	0.637662	0.565195	0.49961	0.165108	0.24632	0.0578874	0.151688	0.170779	0.0145801	0.203377	0.318095	0.234545	0.161558	0.0980087	0.119827	0.120996	0.185368
LIMK1	0.14197	0.0217746	0.200887	0.189042	0.337356	0.141704	0.208429	0.187666	0.409228	0.745519	0.849113	1	0.148004	0.201863	0.56291	0.446806	0.338953	0.395164	0.113487	0.0946761	0.206832	0.147294	0.0885714	0.10528	0.0776575	0.115173	0.0913043	0.0893079	0.312112	0.11504	0.147782	0.200089
FZD9	0.0181581	0.0152911	1	0.172215	0.0530843	0.137411	0.0303215	0.0742137	0.447611	0.773588	0.749262	0.693831	0.660817	0.43649	0.909818	0.689227	0.600348	0.777324	0.210078	0.0614335	0.108427	0.180017	0.0726325	0.767507	0.0246394	0.045126	0.0719896	0.0873414	0.0842137	0.0864379	0.159809	0.052285
STX1A	0.0189606	0.0083869	0.714329	0.033842	0.0723941	0.0294593	0.0404806	0.0657855	0.832082	0.647041	1	0.984079	0.0213578	0.118714	0.128627	0.0443797	0.259057	0.329288	0.0348213	0.03924	0.0282728	0.0156323	0.0300541	0.00745569	0.0333253	0.0581676	0.0917993	0.0519886	0.0249114	0.0148273	0.0194803	0.0378312
VPS37D	0.00715007	0.251768	0.382764	0.440743	0.873105	0.278276	0.527667	0.544903	0.969985	0.688262	0.723626	0.729866	0.328321	0.670431	0.639525	0.352571	0.404814	0.48318	0.164755	0.124666	0.199822	0.253492	0.144012	0.0437028	0.0864785	0.18318	0.322199	0.224339	0.0917088	0.108232	0.197415	0.113819
EIF4H	0.305437	0.314353	0.505235	0.727288	0.926376	0.889733	0.866937	0.921648	0.813914	0.42587	0.526849	0.61871	0.747383	0.500507	0.434988	0.405775	0.349544	0.366937	0.53563	0.626309	0.639986	0.912867	0.562985	0.678825	1	0.896319	0.845323	0.855117	0.582573	0.595238	0.806315	0.762918
WBSCR22	0.201484	0.323439	0.940123	0.97761	1	0.85197	0.902252	0.974667	0.575998	0.318066	0.365404	0.432958	0.578813	0.387922	0.429632	0.357984	0.300154	0.295676	0.551689	0.602226	0.726203	0.746673	0.567554	0.841351	0.771494	0.830092	0.700358	0.701126	0.776356	0.678992	0.694217	0.788639
BAZ1B	0.130099	0.196765	0.696855	0.685894	0.94717	0.831986	0.918958	0.954358	0.814196	0.286253	0.342498	0.398562	0.491644	0.360827	0.407367	0.364061	0.300988	0.294879	0.527224	0.498562	0.469362	0.440431	0.35867	0.387511	0.827853	0.69434	0.751123	0.759299	0.638455	0.530458	0.657502	0.644564
WBSCR16	0.141814	0.474132	0.621049	0.769313	0.808646	0.759745	0.827782	0.856839	0.36669	0.256839	0.287668	0.292558	0.313324	0.291566	0.266619	0.279376	0.217434	0.216974	0.496173	0.597909	0.513395	0.514387	0.491318	1	0.92842	0.902906	0.833451	0.860737	0.598937	0.929837	0.693976	0.611836
RFC2	0.61396	0.399217	0.427707	0.57354	0.661325	0.795584	0.722934	0.666667	0.579416	0.336254	0.440349	0.486111	0.489316	0.35609	0.307728	0.28953	0.249644	0.271795	0.474715	0.478454	0.56161	1	0.478989	0.377849	0.614672	0.526353	0.52849	0.459402	0.721688	0.383369	0.645655	0.678419
NSUN5	0.649552	0.240754	0.564514	0.678834	0.754379	0.79155	0.595802	0.832732	0.835673	0.285867	0.373312	0.368766	0.524936	0.306725	0.362883	0.32277	0.264715	0.232491	0.603289	0.566386	0.52253	0.688595	0.463966	0.519321	0.553283	0.642599	0.705977	0.629229	1	0.34296	0.548068	0.598476
DNAJC30	0.0998193	0.407798	0.983217	0.947844	0.630003	0.507126	0.650658	0.674929	0.550994	0.628453	0.722179	0.819003	0.389672	0.607798	0.594888	0.414795	0.429538	0.447741	0.373612	0.418255	0.406971	0.374129	0.376685	0.292073	0.393442	0.462071	0.514278	0.594629	0.536793	1	0.486212	0.434444
BCL7B	0.224047	0.229131	0.726271	0.591102	0.48125	0.513136	0.350847	0.533157	0.446081	0.432627	0.505932	0.598199	0.323835	0.495551	0.39322	0.307415	0.367691	0.365148	0.478919	0.509216	0.321928	0.347987	0.340943	0.552542	0.983581	0.804979	1	0.966261	0.568485	0.425106	0.636864	0.651907
GTF2I	0.106127	0.141066	0.580222	1	0.650328	0.680821	0.756911	0.640923	0.581362	0.265318	0.320889	0.339698	0.444571	0.30094	0.275463	0.224238	0.243203	0.261414	0.443716	0.364634	0.579082	0.594186	0.443431	0.425335	0.461955	0.457395	0.5446	0.514392	0.400541	0.784554	0.540467	0.510117
TBL2	0.193841	0.25849	0.804454	0.761308	1	0.724774	0.836465	0.773834	0.372651	0.168928	0.229349	0.241301	0.237683	0.195616	0.21945	0.163761	0.154523	0.151601	0.431802	0.466075	0.540362	0.553236	0.431628	0.140484	0.463813	0.561239	0.43737	0.403445	0.475122	0.685282	0.545233	0.569937
GTF2IRD2	0.0591516	0.140534	0.564022	0.709387	0.823252	0.610723	1	0.723331	0.259073	0.109898	0.115161	0.107306	0.20707	0.11791	0.17989	0.139277	0.124588	0.147879	0.252946	0.286253	0.326866	0.326159	0.28535	0.195915	0.410369	0.265279	0.534014	0.447604	0.302278	0.26465	0.399764	0.277062
GTF2IRD1	0.00243093	0.0497483	1	0.653523	0.55453	0.392897	0.35934	0.432606	0.199441	0.117785	0.149818	0.140996	0.228887	0.14066	0.184004	0.137374	0.0790268	0.0911493	0.124301	0.190199	0.463926	0.566555	0.214066	0.75	0.248686	0.159927	0.38311	0.410515	0.057844	0.292506	0.16559	0.369687
FKBP6	0.112679	0.259425	0.934066	0.493914	0.425697	0.554438	0.384953	0.434742	0.564835	0.239476	0.297845	0.268639	1	0.346661	0.350127	0.53787	0.324514	0.254353	0.439899	0.215976	0.385292	0.314201	0.296703	0.123246	0.22333	0.375824	0.240068	0.270414	0.837405	0.426416	0.524979	0.583685
									Central nervous system

## Sheet: Figure 4A
Figure 4A
STX1A
	3	75.4184	118.574	151.669	153.45	192.421	212.665	215.254	266.429	269.467	284.427	305.558	346.28	373.236
	2	54.8495	79.5102	80.6099	83.7327	84.5811	91.135	95.275	100.23	103.423	105.959	108.33	109.808	115.72	116.751	122.553	122.633	123.35	124.996	128.855	132.286	133.358	134.123	139.202	144.8	146.836	147.828	148.429	148.461	154.219	158.891	159.578	160.79	162.587	164.549	167.802	179.182	179.56	180.878	184.211	184.425	184.757	186.049	192.612	200.002	203.776	205.794	211.683	213.506
	1	49.8825	50.6973	55.5777	56.2598	56.5647	64.661	67.2675	73.1277	74.9067	86.9814	90.2355	90.6169	91.9492	93.5804	95.3535	105.015	106.923	109.778	115.026	121.421	128.813	140.218	140.342
[truncated: 17 more columns]

## Sheet: Figure 4B
Figure 4B
LIMK1
	3	1705.11	2284.86	2357.75	2366.16	2381.13	2644.34	2667.29	2736.09	3184.93	3520.94	3539.78	3785.87	4740.23
	2	1206.1	1260.23	1281.03	1287.55	1440.46	1524.41	1560.15	1633.7	1644.58	1690.2	1700.6	1706.61	1724.82	1732.87	1745.91	1748.14	1760.43	1807.65	1816.58	1833.39	1837.44	1881.43	1884.88	1900.55	1924.19	1966.78	1973.63	1978.77	1979.28	2024.67	2046.38	2051.85	2060.96	2077.87	2099.12	2123.41	2222.87	2223.76	2242.02	2252.8	2253.37	2259.06	2268.14	2291.55	2293.17	2311.76	2423.31	2453.9
	1	641.114	733.957	800.474	900.338	923.348	953.252	964.086	1026.44	1037.12	1065.57	1081.29	1094.03	1094.8	1154.25	1171.18	1179.95	1187.95	1245.26	1278.21	1375.58	1445.08	1532.34	2554.72
[truncated: 17 more columns]

## Sheet: Figure 4C
Figure 4C
		STX1A	STX1B	STX11	STX12	STXBP3	STX8	STX17	STX3	STX5	STX18	STX6	STXBP5	STX7	STX2	STX4	STXBP2	STXBP4	STX16	STX10
	3	253.995	70.5799	116.08	112.039	111.424	106.381	105.393	99.6385	100.558	99.4209	99.7106	95.8667	98.585	93.6116	93.212	90.6659	90.5236	90.3941	84.9581
	2	198.837	76.48	100.779	106.309	104.441	106.92	104.376	92.5537	97.0392	100.622	96.2418	93.8936	103.017	94.576	98.924	97.7838	94.5854	97.3423	98.2201
	1	100	100	100	100	100	100	100	100	100	100	100	100	100	100	100	100	100	100	100

## Sheet: Figure 5A
Figure 5A	Control	Vector (50ul)	Syntaxin Virus (10ul)	Syntaxin Virus (25ul)	Syntaxin Virus (50ul)
	12.2222	9.61755	16.8434	7.5495	6.1573
	10.1025	5.84335	9.40292	10.2041	5.44299
	7.87832	11.9048	13.1358	8.81148	8.93217
	9.44176	9.66443	14.8965	10.0804	8.64909
	10.2288	10.1146	11.9018	10.6742	7.28562
	11.8693	12.0712	12.8018	12.6294	5.28479
	10.7527	9.40439	14.8207	8.33864	7.04997
	8.97677	9.12409	14.599	8.32855	4.49321
	9.40228	11.5152	11.7978	9.14286	4.85377

[truncated: 11 more sheets: Figure 5B, Figure 5C, Figure 6, Figure 7, Supp Fig 1A, Supp Fig 1B, Supp Fig 1D, Supp Fig 2A, Supp Fig 2B, Supp Fig 2C, Supp Fig 2D]
